# Supplementary material for: DNA-guided photoactivatable probe-based chemical proteomics reveals the reader protein of mRNA methylation
Source: iScience. 2021 Aug 28;24(9):103046. doi: 10.1016/j.isci.2021.103046 (PMC8441146; doi:10.1016/j.isci.2021.103046)
Supplement: Table S8. Endogenous m6A binders in three biological replicates using DIA approach, related to Figure 4 [file mmc2.xlsx]

## Sheet: DIA-m6A-upregulated proteins
Table S8. Endogenous m6A binders in three biological replicates using DIA approach. Related to Figure 4.
Genes	ProteinAccessions	pValue	Ratio	m6A-1-1	m6A-1-2	m6A-1-3	m6A-2-1	m6A-2-2	m6A-2-3	m6A-3-1	m6A-3-2	m6A-3-3	A-1-1	A-1-2	A-1-3	A-2-1	A-2-2	A-2-3	A-3-1	A-3-2	A-3-3
ZCCHC8	Q6NZY4	2.69523e-05	2.23928	Filtered	Filtered	Filtered	29651.4	31553.1	30054.9	40013.4	42282.3	40741.2	Filtered	Filtered	Filtered	18103.3	18300.6	19835.5	13223.8	13289.6	12946.1
YTHDF3	Q7Z739	9.92744e-05	2.81866	Filtered	Filtered	Filtered	10091.4	11746.3	12052	18515.2	15720.8	16592.6	Filtered	Filtered	Filtered	6402.62	4270.47	6341.93	6110.1	3628.35	3302.7
YTHDF2	Q9Y5A9	0.0042922	2.40844	Filtered	Filtered	Filtered	15618.3	12430.5	18344.5	34280.7	28480.7	30851.2	Filtered	2712.93	Filtered	12119.5	13573.1	4774.73	12813.8	12055.3	9770.59
YTHDF1	Q9BYJ9	3.50426e-05	3.35754	Filtered	Filtered	Filtered	9987.74	5897.61	5616.52	8980	8225.02	8745	Filtered	Filtered	Filtered	2696.83	3354.51	2456.26	2317.32	2340.26	967.748
YTHDC2	Q9H6S0	0.00932357	14.3712	Filtered	29039.8	24862	6459.7	5772.91	6108.1	9160.65	7978.86	9449.59	Filtered	Filtered	Filtered	384.722	1699.73	494.449	Filtered	Filtered	Filtered
UBR5	O95071	0.00380399	2.19522	Filtered	Filtered	Filtered	9459.97	8572.7	7675.96	12453.2	12005.2	10374.9	Filtered	Filtered	Filtered	7777.05	7257.42	6888.16	695.478	2386.47	2574.41
U2AF2	P26368	0.00117265	2.57009	Filtered	Filtered	Filtered	95292.6	88388	83100.4	118803	139383	128570	7962.95	8896.56	9220.36	79548.1	79974.7	96648.7	32758.7	36754.8	29664.8
TSNAX	Q99598	0.0368141	2.33444	Filtered	Filtered	Filtered	2454.54	2584.85	1596.76	4685.94	6537.15	5178.78	Filtered	Filtered	Filtered	1775.51	1798.15	2180.27	Filtered	1168.12	1301.92
TREX1	Q9NSU2	0.000549192	3.9191	Filtered	Filtered	Filtered	15283.3	25647.8	14653.1	27558.4	15319.1	20580.1	Filtered	Filtered	Filtered	6279.86	12125.4	7978.19	1308.16	1284.18	1398.92
TOP3A	Q13472	0.0120139	4.72695	Filtered	54244.4	74699.7	24073.1	27143.9	27653.8	25614.9	22431.8	23168	Filtered	Filtered	Filtered	15873.1	16793.1	2797.39	383.052	Filtered	1046.83
TOP1	P11387	0.000340206	2.32656	Filtered	Filtered	Filtered	2992.99	2702.72	4475.54	3374.08	2450.33	2959.8	Filtered	Filtered	Filtered	803.849	1031.34	1150.32	1562.91	1805.12	1793.88
TIAL1	Q01085	0.0376936	5.31623	366539	214529	461442	58667.1	62075.1	52301.1	75915.3	74785.5	60979.6	17608.3	15404.4	16198.5	67507.1	61594.2	26177.4	6639.29	32685.8	24651.9
TIA1	P31483	0.000145596	2.16849	Filtered	23857.6	Filtered	32273.4	37119.2	31298.4	31585.1	31829	30782.8	Filtered	Filtered	Filtered	21142.7	21031.3	19256.4	8644.44	8049.4	8339.56
SUPT5H	O00267	0.0276309	6.34968	Filtered	Filtered	Filtered	600.847	Filtered	5147.74	7234.81	6934.64	9395.58	Filtered	Filtered	Filtered	424.98	1329.92	Filtered	Filtered	Filtered	1015.03
SUB1	P53999	7.23701e-11	2.80453	Filtered	191585	204155	183695	174680	197508	175844	179338	174288	59539.8	62809.7	57710	95321.3	84843.4	85865.2	49205.8	46405.8	52421
STRAP	Q9Y3F4	0.00233365	2.30735	140630	103739	121857	48166.5	44718.2	57689.4	71106	63609.2	70289	63925.8	44875.2	41145.5	34001	45849	35505.6	14003.5	17997.5	15525
SSBP1	Q04837	0.0472868	12.3744	9167706	10265915	9129040	988345	1.03244e+06	1.12253e+06	560130	609201	547813	312647	319333	325749	378889	390469	582289	128334	123775	139506
SMARCAL1	Q9NZC9	0.00026072	5.93705	Filtered	Filtered	Filtered	Filtered	9836.13	6411.75	10028.4	10692.6	9338.71	Filtered	Filtered	Filtered	1495.12	Filtered	1982.68	Filtered	1202.07	Filtered
SF3B4	Q15427	0.00094945	2.34714	Filtered	Filtered	Filtered	17858.2	11442.6	20322.6	28761.4	22789.4	23820.7	Filtered	Filtered	Filtered	8894.56	10280	12011.9	6636.86	5659.27	9771.61
RRBP1	Q9P2E9	0.0217357	3.22305	Filtered	Filtered	Filtered	3435.05	6939.86	3851.27	9519.99	3045.33	7700.55	Filtered	Filtered	Filtered	668.914	184.556	336.001	Filtered	3797.61	3931
RPS18	P62269	0.0278896	2.01383	945845	898076	1.27725e+06	311804	371809	329723	483580	501499	384130	374027	335623	383946	340482	333120	247410	245751	235494	237111
RPA3	P35244	0.00341036	4.70644	250378	243111	453315	108885	110479	106596	152010	166479	142689	22853.6	23948.6	Filtered	66000.2	65746.9	64160.4	31584.8	24054.8	29134.2
RPA2	P15927	0.0321411	9.017	874735	748896	1.25143e+06	92326.2	81760.7	132098	191696	190232	184487	23220.1	25404.7	21874.7	71811.1	71540.6	71131.2	36909.4	49923.6	43806.1
RPA1	P27694	0.00571959	6.63468	596148	614099	577527	144717	153864	142030	180363	199703	205975	15077.9	18258.3	23015.5	74890.5	84205.2	97479.3	36825	40487.1	33960.2
RNASEH1	O60930	0.000135359	9.85213	Filtered	Filtered	Filtered	4767.75	2294.16	3784.29	3831.29	3224.33	3477.91	Filtered	Filtered	Filtered	227.174	645.791	259.207	334.221	Filtered	341.992
RECQL	P46063	2.04164e-06	3.05546	Filtered	Filtered	Filtered	56898.4	47338.9	55708.5	76136.9	77720.8	75658.2	15868.6	16622.1	18795.5	30915.5	29878.2	34105.4	14285.3	14768.2	15957.2
RBMS2	Q15434	0.000296214	4.31742	482070	396364	483410	175861	211514	177078	274245	263437	298560	63328	57040.7	48288.1	94853.9	113399	119043	46763.7	49320.6	47821.6
RBMS1	P29558	0.00547695	5.14655	332602	451691	452323	118730	107866	121985	159601	151711	134061	40372	35403.8	41615.3	58405.2	69707.7	61283.1	22680.4	26824.6	38257.5
RBM7	Q9Y580	0.000473123	2.35805	Filtered	Filtered	Filtered	4535.02	3990.1	4260.49	7362.76	6963.93	7366.18	1818.34	Filtered	Filtered	2862.45	3400.92	3001.3	1675.6	2458.49	1841.42
RBM39	Q14498	0.0175454	3.51077	133520	267147	336046	69209.5	74717.2	87365	72357.1	91001.2	88885.1	39674.1	38974.2	52349.2	48174.8	53090.5	32029.9	24616	27665	30998.7
PURA	Q00577	0.00675254	3.13812	Filtered	Filtered	Filtered	7933.95	14581.3	9121.81	14434.8	15316.3	8771.33	Filtered	Filtered	Filtered	Filtered	5132.17	Filtered	2549.69	3496.73	Filtered
PPIL1	Q9Y3C6	0.00887164	4.42816	Filtered	Filtered	Filtered	Filtered	Filtered	4244.41	7102.01	7116.5	3850.85	Filtered	Filtered	Filtered	4493.52	472.113	481.238	452.043	Filtered	399.906
PATL1	Q86TB9	0.000335425	3.40791	Filtered	Filtered	Filtered	11123.6	7930.84	7480.28	8261.14	5864.8	7349.77	Filtered	Filtered	Filtered	Filtered	2083.56	Filtered	3295.21	1316.29	2696.92
PARP1	P09874	0.01724	3.61297	430846	411172	515316	147613	134546	157075	96794.8	100202	100600	85650.3	83211.9	90051.2	86485.2	90908.1	76222	20541	22899.2	23655.1
OAS3	Q9Y6K5	0.00501609	2.52707	Filtered	Filtered	Filtered	8355.21	6756.14	8678.54	4986.03	6330.74	Filtered	Filtered	Filtered	Filtered	4862.6	2354.44	Filtered	283.636	1741.46	4650.11
MTOR	P42345	0.0367755	2.74973	Filtered	Filtered	Filtered	16713	Filtered	14352.6	Filtered	Filtered	Filtered	Filtered	Filtered	Filtered	13826.6	3121.85	Filtered	3588.91	4370.91	3335.99
MSI2	Q96DH6	0.0010908	3.31153	Filtered	Filtered	Filtered	33539.6	28658.2	14493.4	17161.1	32958.8	18758.7	Filtered	Filtered	Filtered	11688.5	11382.3	7695.78	3938.22	4192.53	5061.04
MRPL49	Q13405	0.0196816	2.57248	428505	560029	571054	134077	147800	152535	208543	183978	199881	92444.4	88225.7	91744.9	177382	152985	187760	69372.7	69416.1	76082.9
LMAN1	P49257	0.00799696	2.1765	Filtered	Filtered	Filtered	4530.09	5688.18	5010.21	2294.26	3249.21	3593.72	Filtered	Filtered	Filtered	644.812	2247.64	569.775	2683.56	1957	3092.08
HNRNPLL	Q8WVV9	0.0194133	4.09944	Filtered	126989	150540	37954.8	35585.8	37951.6	38373.6	51230.4	42092.1	9591.32	11323.4	19124.2	23926.4	25138.3	28367.7	8018.94	8636.09	8772.95
HNRNPD	Q14103	0.0308505	5.99454	7.56719e+06	4791459	8240060	1.13883e+06	1.19824e+06	1373354	1.25765e+06	1.20227e+06	1.17456e+06	587844	592204	602080	667351	703156	536669	346293	343664	282251
HMG20A	Q9NP66	0.00221879	2.56618	Filtered	Filtered	Filtered	11989.5	10591.1	10476.2	9459.42	10929.6	7870.74	Filtered	Filtered	Filtered	6401.85	5322.79	9092.34	855.667	808.056	1413.4
HMCES	Q96FZ2	0.0255642	4.72836	686315	634733	726095	132913	120276	133149	143703	134415	148772	95276.1	94952.1	97991	70452.2	67865.1	79211	30959.3	35070.5	33161.5
HLTF	Q14527	1.34767e-06	3.34206	380084	383119	422841	235563	230861	272699	305837	266949	245098	54112.4	51995	49365.2	147489	162919	142884	67252.5	70473.9	74275.8
GEMIN8	Q9NWZ8	9.30916e-05	5.0734	77614.7	76283.1	74186.6	Filtered	Filtered	Filtered	Filtered	Filtered	Filtered	25629.3	26765.3	30516.7	Filtered	Filtered	Filtered	2066.03	2222.08	2714.48
GALNT2	Q10471	0.024427	2.00784	Filtered	Filtered	Filtered	Filtered	2418.25	2837.48	Filtered	Filtered	Filtered	Filtered	Filtered	Filtered	Filtered	Filtered	Filtered	1321.89	1295.71	Filtered
FIP1L1	Q6UN15	0.00186642	2.5922	Filtered	Filtered	Filtered	9664.17	10022.6	7700.71	3864.82	7939.28	8152.79	Filtered	Filtered	Filtered	6588.97	2447.45	3083.92	1614.27	2202.07	2327.46
FARSA	Q9Y285	2.56492e-05	6.15153	119106	129281	116275	Filtered	Filtered	Filtered	Filtered	Filtered	Filtered	33424.1	34365.8	37599.4	Filtered	Filtered	Filtered	6995.33	4129.46	2045.83
FAM98B	Q52LJ0	0.00413598	3.31725	Filtered	Filtered	Filtered	11404.5	12416.9	12828.6	23581.7	24406.1	25026	2973.19	3306.31	1069.44	7902.9	7875.01	9512.27	5903.19	5136.78	5908.98
DIS3L2	Q8IYB7	0.000690673	2.20861	Filtered	Filtered	Filtered	9810.82	11267.9	10294	17387.3	16453.2	13819.8	Filtered	Filtered	Filtered	7535.75	8008.73	6906.4	4344.64	4762.12	4226.51
DHX36	Q9H2U1	0.0251812	3.89993	473386	599364	488290	103658	116852	112854	112266	126886	134561	95574.9	91718.3	100270	58194.4	63320.5	82500.4	29365	34603.3	26032
CSTF3	Q12996	0.000879577	2.46997	Filtered	Filtered	Filtered	8352.27	7595.72	11674.8	11306.9	7524	5672.35	Filtered	Filtered	Filtered	2120.95	3584.9	2178.08	3600.81	3777.79	5841.39
CSDE1	O75534	3.12033e-05	2.34998	Filtered	Filtered	Filtered	37235	34522	39615.3	50237.9	46844.5	50658.6	15989.8	16225.3	19003	27538.8	25918.6	29207.9	16096	8300.89	7112.69
CDKN2AIPNL	Q96HQ2	0.000289917	2.97851	Filtered	Filtered	Filtered	29194.2	24717.2	39431.9	21493.9	22844	20852.9	Filtered	Filtered	Filtered	10887	10849.9	14219.9	5567.64	5746.72	5954.77
CCDC18	Q5T9S5	0.0280929	2.2774	Filtered	Filtered	Filtered	Filtered	Filtered	110733	103558	112698	Filtered	78467.2	81413.6	73272.8	Filtered	Filtered	Filtered	Filtered	2436.4	3710.74
CCAR1	Q8IX12	0.00132705	2.06458	Filtered	Filtered	Filtered	45749.1	50442.4	44790.9	47950	55701.4	59217.8	8168.89	4619.25	Filtered	42195	44243.6	37062.3	19928	21151	18863.7
CAMK2G	Q13555	0.0251063	4.29478	Filtered	Filtered	Filtered	24203.9	24752.9	22375.4	5920.72	10668.5	Filtered	Filtered	Filtered	Filtered	3455.04	3035.38	Filtered	3997.43	5310.63	4673.22
BCLAF1	Q9NYF8	0.00335932	2.15135	Filtered	Filtered	Filtered	3497.52	4474.11	5634.72	5543.35	4878.06	4146.58	Filtered	Filtered	Filtered	1214.24	4709.18	781.534	2510.38	1804.36	2076.46
ASCC3	Q8N3C0	0.0102393	2.5507	Filtered	Filtered	Filtered	4663.84	1905.46	2210.85	4326.2	3872.59	4569.64	Filtered	Filtered	Filtered	1814.53	1698.84	1405.97	712.731	Filtered	Filtered
APOBEC3C	Q9NRW3	0.0199707	2.62271	Filtered	Filtered	Filtered	45.9303	95.4065	115.586	209.005	184.893	170.742	Filtered	Filtered	Filtered	54.4457	54.5019	47.6774	Filtered	Filtered	Filtered
AKR1C3	P42330	0.00145112	3.21085	Filtered	Filtered	Filtered	11905.1	10920.9	11893.9	15807.6	21349.4	28363.6	11876.2	9740.13	10558.7	3205.17	3156.12	3221.94	2820.23	909.292	1341.2
