# Supplementary material for: DNA-guided photoactivatable probe-based chemical proteomics reveals the reader protein of mRNA methylation
Source: iScience. 2021 Aug 28;24(9):103046. doi: 10.1016/j.isci.2021.103046 (PMC8441146; doi:10.1016/j.isci.2021.103046)
Supplement: Table S9. Verification of m6A binders in two biological replicates using PRM approach, related to Figure 4 [file mmc3.xlsx]

## Sheet: PRM-m6A-2-rep 
Table S9. Verification of m6A binders in two biological replicates using PRM approach. Related to Figure 4.
Genes	ProteinAccessions	pValue	Ratio	m6A-1-1	m6A-1-2	m6A-1-3	m6A-2-1	m6A-2-2	m6A-2-3	A-1-1	A-1-2	A-1-3	A-2-1	A-2-2	A-2-3
RBMS1	P29558	3.02934e-05	3.21311	1348189	1.23409e+06	1318411	1323402	1.72794e+06	1.90442e+06	698187	588332	673144	274561	239811	282310
SSBP1	Q04837	0.00389585	2.61539	12051367	13137703	12108641	6136041	5905922	8779517	4949368	6.37822e+06	5.88978e+06	1833660	1.43727e+06	1.73369e+06
YTHDC2	Q9H6S0	0.00309668	5.12243	29978.2	18359.2	24738.2	50722.8	46885.3	46346.4	6309.77	7822.89	9851.66	4800.26	7162.47	6421.5
