# Supplementary material for: DNA-guided photoactivatable probe-based chemical proteomics reveals the reader protein of mRNA methylation
Source: iScience. 2021 Aug 28;24(9):103046. doi: 10.1016/j.isci.2021.103046 (PMC8441146; doi:10.1016/j.isci.2021.103046)
Supplement: Table S10. Endogenous Am binders in three biological replicates using DIA approach, related to Figure 5 [file mmc4.xlsx]

## Sheet: DIA-Am-upregulated proteins
Table S10. Endogenous Am binders in three biological replicates using DIA approach. Related to Figure 5.
Genes	ProteinAccessions	pValue	Ratio	Am-1-1	Am-1-2	Am-1-3	Am-2-1	Am-2-2	Am-2-3	Am-3-1	Am-3-2	Am-3-3	A-1-1	A-1-2	A-1-3	A-2-1	A-2-2	A-2-3	A-3-1	A-3-2	A-3-3
EIF1AY;EIF1AX	O14602;P47813	0.0368805	4.22133	11246.5	11386.7	5155.47	38980.1	34736.9	38516.9	5163.98	3906.28	4347.3	Filtered	6890.61	3226.66	4071.07	Filtered	Filtered	Filtered	3741.94	2263.48
PSMA7	O14818	0.00146497	3.79128	Filtered	Filtered	Filtered	17562	15368.3	18182.6	Filtered	Filtered	Filtered	Filtered	Filtered	Filtered	Filtered	4593.94	4393.86	Filtered	Filtered	Filtered
PLIN3	O60664	0.000454126	2.49196	Filtered	Filtered	Filtered	11621.5	12559.7	13749.4	Filtered	Filtered	Filtered	Filtered	Filtered	Filtered	4398.86	5163.58	5658.75	Filtered	Filtered	Filtered
BANF1	O75531	0.014549	2.3795	33370.5	31772.8	Filtered	27579.4	Filtered	Filtered	11930.5	14633.6	19562.1	Filtered	12693.1	Filtered	9747.55	8256.53	10235.4	8565.47	9743.48	8836.09
SOD1	P00441	0.0129862	2.39653	Filtered	Filtered	Filtered	12255.2	14808.9	18863.8	Filtered	Filtered	Filtered	Filtered	Filtered	Filtered	4835.83	6713.53	7615.01	Filtered	Filtered	Filtered
TFRC	P02786	0.00645019	2.25939	21741.9	21646.8	8952.3	19122.6	11842	17166.6	9126.3	8445.17	8074.69	10070.9	1235.47	Filtered	5949.41	5876.63	5707.93	9735.04	4839.81	Filtered
RPLP1	P05386	0.0450371	2.86804	51494.8	58798.5	55785.7	83035.1	139424	210810	34459.2	Filtered	27635.1	24491.9	31334.7	38778.7	29513.7	47760.6	31206.4	17518.4	20960.8	17888.1
ATP5B	P06576	0.00157215	2.22993	43333.3	54901.4	67876.2	77410	57258.3	57587.3	27609.1	29798.1	30086.1	21958.6	17473.6	27139.1	25303.6	26612.5	29010.7	15365.3	18267.2	18813
S100A6	P06703	0.0433722	2.38574	13901.8	15749.3	17532.1	70259.1	58257.3	56270.1	15287.8	17246.1	20668.5	10891.5	13227.4	10674.1	Filtered	21037.3	21609.7	10223.4	8953.15	9633.9
HIST1H2BJ;HIST1H2BO;HIST1H2BB;HIST2H2BE;HIST3H2BB	P06899;P23527;P33778;Q16778;Q8N257	0.00510475	2.51052	179685	229271	249616	194658	196585	195290	58334.1	59288.9	64905.4	58460.4	59319.4	96458.5	137692	92309.3	87368.6	13006.9	10347.8	13699.1
FH	P07954	0.0253527	2.25349	8838.43	7751.58	7403.46	16164.8	17822.6	13198	3863.02	4261.35	2422.71	Filtered	Filtered	Filtered	3653.08	4636.19	3799.53	Filtered	Filtered	Filtered
RPSA	P08865	7.64598e-05	2.01738	30196.7	26491.5	30234.9	40563.9	39008	41424.2	19888.1	28006.3	33458.7	13465	16933.4	13297.7	15494.1	11429.3	17413.8	19290.4	19181.5	16884.6
HIST1H2AG;HIST1H2AD;HIST1H2AH;HIST1H2AJ;H2AFJ	P0C0S8;P20671;Q96KK5;Q99878;Q9BTM1	0.0470491	2.55563	136274	141704	106967	433284	339372	331532	61653.7	65617.6	67298.3	51902.7	53373.7	42166	143522	137950	146964	28174.2	23461	31306.8
HIST1H1E;HIST1H1D;HIST1H1C	P10412;P16402;P16403	0.0243622	2.48354	20141	18153.6	35912.4	88616.1	54808.3	44292.4	39880	13186.7	20336.1	7830.13	8443.13	10425.9	17292.5	20679.9	26837	Filtered	13506.6	Filtered
PKM	P14618	0.0237854	2.2087	42086.9	54081.4	43866.4	138256	118889	90592.4	39319.4	38766.5	34187	27907.9	21824.3	23827.7	41855.2	38166.5	39008.7	25024.5	20715.8	33343.1
HSP90B1	P14625	0.000994008	2.20116	34150.9	22097.6	17560.8	42643.2	42934.7	39931	25452.2	18850.3	26423.4	11447.6	9111.01	10923.1	17168.8	18865.1	20432.2	11996	12774.9	9964.24
EZR	P15311	0.0178727	2.17952	10587.2	10315.7	10951.7	26752.4	22652.8	22097.6	8882.76	8324.18	9140.91	9363.4	3003.23	5228.13	12465.6	10250.7	9409.12	1208.92	Filtered	1969.42
PGAM1	P18669	0.0364911	2.20923	29254.4	28201	25022.6	75606.8	72394.6	78604.9	14524.7	22640.8	21704.5	15805.1	15065.4	13349.6	28368.2	19875.2	27420.9	Filtered	9656.94	Filtered
CANX	P27824	0.0410564	2.18313	18324.2	18000.7	12773.4	46273.5	42104.6	42862.8	10839.4	10154.9	9896.39	10613	8682.98	13541.1	15004.1	14465.8	14215.3	8615.59	5839.99	5777.6
TEAD1	P28347	0.0372325	3.20773	8247.65	8446.27	5876.02	32334.1	16536.7	24086.9	Filtered	Filtered	7780.66	7320.43	Filtered	7295.23	6125.87	3812.65	4952.56	Filtered	998.345	1700.94
STIP1	P31948	0.0205879	2.19465	19113	14696.2	16021	36827.4	37283.5	35734.2	13629.5	13259.4	12561.5	3926.11	4571.01	4844.25	19348.1	22524.1	22958.1	3609.48	4041.15	4909.96
RFC2	P35250	0.0215869	2.03195	24752.5	22572.6	24292.9	Filtered	Filtered	Filtered	11218.3	14404.4	11619.4	11464.3	17609.7	16406.7	341.217	328.023	286.098	11852.7	10842.6	11229.9
RBMX	P38159	0.0084595	3.1347	115415	115185	104099	313235	213914	210404	76543.9	74069.3	64549.9	53495	47850.2	49376.2	50702.6	49024.8	56737.1	28481.8	42797	32232.7
MTOR	P42345	0.000416578	4.62876	21300.5	23652.6	26020.7	Filtered	Filtered	Filtered	16026.1	15975.8	18000.5	Filtered	Filtered	Filtered	3300.43	4539.42	5228.04	Filtered	Filtered	Filtered
RPL29	P47914	0.0167487	2.23259	28498	30836.3	27284.9	63970.4	58344.7	55810.1	11406.5	20944.5	18321.2	19605.8	18027.1	16488.4	18662.1	15340.6	13042.2	13251.8	13154.8	13705.6
PSMB3	P49720	0.00115405	3.70306	Filtered	Filtered	Filtered	20238.7	22243.8	21633.4	Filtered	Filtered	Filtered	Filtered	Filtered	Filtered	5677.98	5954.85	5681.47	Filtered	Filtered	Filtered
SERPINH1	P50454	0.00435792	28.5484	15852.5	9579.69	12585.3	901.358	9853.83	12004.5	5758.92	421.41	1865.77	Filtered	Filtered	Filtered	145.403	382.675	275.508	Filtered	Filtered	Filtered
SEC61G	P60059	0.0236147	2.43785	48044.6	48876	47570	22844	21893.7	20950.7	9832.76	10953.9	9673.19	11596.4	13439	21355.2	8790.47	9051.89	9742.39	7705.77	7739.24	9288.97
HSPE1	P61604	0.0320231	2.23125	25234	19712.7	25238.3	64587.1	56473.1	54822.5	17826.5	14530.6	15371.3	14071.9	11801.5	11668.2	26525.6	28351.5	24218.1	4486.94	5126.22	5423.64
WDR5	P61964	0.00081302	2.96007	Filtered	Filtered	Filtered	13888.8	14774.7	17509.7	Filtered	Filtered	Filtered	Filtered	Filtered	Filtered	5359.57	5557.02	4682.12	Filtered	Filtered	Filtered
SNRPE	P62304	0.0274809	2.03645	46442.8	53450.5	56368.9	156021	103516	110431	41851.2	46630.2	38161.8	27939.7	32967.3	38357.5	53162.7	33385.3	36842.2	26638.6	31707	39593.7
RPS21	P63220	0.000431772	2.94776	41286.2	34852.8	31410.6	47942.5	36350.8	30776.3	18741.2	15145.9	12926.2	12073.7	20238.1	18098.8	4079.36	4630.79	4618.76	10667.6	5573.11	11422.5
LMNB2	Q03252	0.0387873	3.79107	4269.95	Filtered	564.572	Filtered	Filtered	Filtered	2512.41	2619.61	2146.34	Filtered	Filtered	Filtered	Filtered	Filtered	Filtered	706.08	700.851	510.137
DYNC1I2	Q13409	0.0375024	6.32715	Filtered	Filtered	Filtered	Filtered	Filtered	Filtered	309871	274225	Filtered	Filtered	Filtered	91809.2	506.506	Filtered	Filtered	Filtered	Filtered	Filtered
PDAP1	Q13442	0.00556637	28.6147	7620.75	11728.3	5108.27	19081	16500	Filtered	3445.54	3591.26	4161.26	Filtered	432.194	Filtered	Filtered	Filtered	Filtered	260.918	240.45	Filtered
SQSTM1	Q13501	0.00954772	3.36413	Filtered	10908	5655.31	Filtered	Filtered	Filtered	Filtered	7199.93	8809.95	Filtered	6489.94	717.608	Filtered	Filtered	Filtered	305.666	1383.93	3205.96
MAPRE1	Q15691	0.0352771	2.74941	2598.38	2470.72	2112.1	Filtered	3105.52	Filtered	1104.01	1766.45	1517	Filtered	Filtered	Filtered	Filtered	Filtered	Filtered	663.914	Filtered	861.002
RPUSD2	Q8IZ73	0.0041181	2.70627	4615.53	5846.02	4240.29	5896.79	7833.8	7349.23	Filtered	Filtered	Filtered	1768.21	1788.76	3053.91	Filtered	Filtered	Filtered	Filtered	Filtered	Filtered
FAM98A	Q8NCA5	0.00335529	2.1501	228479	231463	257649	180097	174804	152582	105994	99793.3	112566	149166	151408	146286	32774.2	18309.4	31889.2	64547.9	58848.9	64609.7
ZC3H15	Q8WU90	0.030088	2.92258	8332.12	9039.7	3412.5	21900.1	17789.1	19847.6	4586.85	3379.61	3403	4613.76	3425.37	1616.54	5049.44	4752.09	2795.74	Filtered	2148.38	Filtered
ATXN2L	Q8WWM7	0.0248826	2.48485	12567.4	20917.3	18463.1	38462.4	35853.7	37751.9	9391.23	9470.06	4387.27	16406.7	12031.6	13190.1	4608.91	4903.81	4997.46	3794.06	8903.82	6526.13
DDX1	Q92499	0.000968574	3.19454	532098	490952	465386	931566	547152	564428	301214	288807	253327	257371	268214	261875	75702.7	68154.8	78056.7	144697	86292.3	129141
TSR2	Q969E8	0.00562555	2.85994	Filtered	Filtered	Filtered	12425.3	11633.1	10335.5	Filtered	Filtered	Filtered	Filtered	Filtered	Filtered	4202.61	3915.38	3908.09	Filtered	Filtered	Filtered
DUS3L	Q96G46	5.56916e-05	2.98908	49733.1	47525.1	59199.3	61914.2	62883.3	62579.2	35851.7	29610.5	29972	22096.7	23560.1	24510.2	11000.1	11006	11565	12456.3	17935.6	12827.9
CPNE1	Q99829	0.0053886	2.75042	Filtered	Filtered	Filtered	725.868	982.671	700.41	Filtered	Filtered	Filtered	Filtered	Filtered	Filtered	327.931	247.25	300.667	Filtered	Filtered	Filtered
VRK1	Q99986	0.00241411	3.67227	12449.4	10900.1	11627.7	24797.6	11004.7	14720.2	5665.79	6339.24	6932.68	3183.7	Filtered	3136.18	Filtered	Filtered	Filtered	Filtered	Filtered	Filtered
MMTAG2	Q9BU76	0.0083139	2.15122	Filtered	Filtered	Filtered	9483.89	8175.92	9407.6	Filtered	Filtered	Filtered	Filtered	2531.22	Filtered	Filtered	4429.51	5621.6	Filtered	Filtered	Filtered
C2orf49	Q9BVC5	1.68073e-05	2.03034	58442.9	59458.9	69239	67227	60275.3	60248.8	37176.1	51967.2	49670.8	38229.9	39864.3	39947.9	12858.1	16127.1	17930.8	26768.9	33696.2	27591.4
GTPBP4	Q9BZE4	0.00651479	3.73376	Filtered	Filtered	Filtered	Filtered	Filtered	Filtered	9490.03	10387.6	Filtered	Filtered	Filtered	Filtered	2576	Filtered	4067.54	Filtered	1342.11	Filtered
FN3K	Q9H479	0.000147169	2.21338	40418.2	34838.1	38119.5	25689.4	22538.1	24503.3	22408.1	21063.3	22353.1	12355.3	21108	8812.83	18021.2	16727.3	14212.1	8143.07	4166.39	10275.7
FN3KRP	Q9HA64	2.27642e-08	4.72925	104456	102642	82893.6	107959	112971	115338	79630.8	75099.9	78619.8	24233	Filtered	19331.5	27569.9	24505.8	27312	6269.38	Filtered	12150.7
UBQLN4;UBQLN2;UBQLN1	Q9NRR5;Q9UHD9;Q9UMX0	0.00861093	2.84444	Filtered	Filtered	Filtered	21669.2	16625	17978	Filtered	Filtered	Filtered	Filtered	Filtered	Filtered	Filtered	7043.45	6145.4	Filtered	Filtered	Filtered
C14orf166	Q9Y224	0.00548088	2.60495	279202	304631	312836	609533	636762	602855	213210	207585	209893	192342	210199	230991	109376	100350	107822	103929	116042	125138
RTCB	Q9Y3I0	0.000211629	2.77216	276411	226123	215274	310536	288644	320356	124080	125664	128101	134632	128860	133338	45555.4	48742.2	56064.2	54512.4	72313.7	52920.5
