# Supplementary material for: DNA-guided photoactivatable probe-based chemical proteomics reveals the reader protein of mRNA methylation
Source: iScience. 2021 Aug 28;24(9):103046. doi: 10.1016/j.isci.2021.103046 (PMC8441146; doi:10.1016/j.isci.2021.103046)
Supplement: Table S11. Verification of Am binders in two biological replicates using PRM approach, related to Figure 5 [file mmc5.xlsx]

## Sheet: PRM-Am-2-rep
Table S11. Verification of Am binders in two biological replicates using PRM approach. Related to Figure 5.
Genes	ProteinAccessions	pvalue	Ratio	Am-1-1	Am-1-2	Am-1-3	Am-2-1	Am-2-2	Am-2-3	A-1-1	A-1-2	A-1-3	A-2-1	A-2-2	A-2-3
DDX1	Q92499	0.000200859	2.18152	2.06954e+06	1.92386e+06	1.86986e+06	2.68887e+06	2.51173e+06	3.07517e+06	864002	883642	868408	1.04937e+06	1.35493e+06	1.46092e+06
DUS3L	Q96G46	0.033006	2.36016	77973.4	44587.4	43197.6	26914.4	35081.3	21353	3950	34750.4	5689.09	25662	9963.36	25532
RBMX	P38159	0.00324134	2.21731	279191	300305	314504	175339	172276	189811	17888.5	162235	148686	105657	98863.1	112237
